# Supplementary material for: Discovering Putative Prion-Like Proteins in Plasmodium falciparum: A Computational and Experimental Analysis
Source: Front Microbiol. 2018 Aug 7;9:1737. doi: 10.3389/fmicb.2018.01737 (PMC6090025; doi:10.3389/fmicb.2018.01737)
Supplement: Supplementary file 2 [file Table_2.XLSX]

## Sheet: Table SX
Table S2.	Gene Onltology analysis on Q/N-rich prion-like proteins for Plasmodium falciparum 3D7.
	GOTERM_BP_FAT			Annotation Cluster 1		Enrichment Score: 2.44129089061476								GOTERM_CC_FAT			Annotation Cluster 1		Enrichment Score: 1.6364670398175336								GOTERM_MF_FAT			Annotation Cluster 1		Enrichment Score: 3.0048726753422303
	Category	Term	Count	%	PValue	Genes	List Total	Pop Hits	Pop Total	Fold Enrichment				Category	Term	Count	%	PValue	Genes	List Total	Pop Hits	Pop Total	Fold Enrichment				Category	Term	Count	%	PValue	Genes	List Total	Pop Hits	Pop Total	Fold Enrichment
GO:0010468	regulation of gene expression	GO:0010468~regulation of gene expression	19	3.90144	0.000557929	Q8IKB6, Q8IIW4, Q8IJV8, Q8I5H2, C6KSQ9, Q8IHQ2, C6KTD2, Q8IKW2, Q7KQK4, Q8IJW3, Q8IB67, C0H4W3, Q8IHP9, Q8IJJ7, Q8I1Y8, Q8IJQ6, Q8I3S3, C0H520, Q8IJS7	137	130	2255	2.40567			GO:0000922	spindle pole	GO:0000922~spindle pole	3	0.616016	0.0201844	O97225, O77328, Q8IL35	103	5	2156	12.5592			GO:0046872	metal ion binding	GO:0046872~metal ion binding	46	9.44559	0.000759744	Q8ILP7, O77392, Q8I2A6, Q8IKE1, Q8I569, C6KSM0, Q8I461, Q8IB77, Q8IJW2, Q8I480, Q7KQK4, Q8ILV4, Q8IEN3, O77347, Q8IAW3, C6KT67, Q8I5W0, C0H487, Q8IID0, C0H489, Q8I4Y5, Q8IID5, O97273, O77387, Q8IJV8, Q8I3N4, C0H566, Q8IBH2, Q8I2L0, Q8IEM5, C6KTD2, Q8IKW2, Q8I5K3, C6KTD8, O77336, Q8IKX2, Q8IJK9, Q8I5X3, Q8I5T5, Q8IDB9, Q8I3V8, C0H477, C6KT72, Q8IBN0, Q8I5Z0, Q8I355	206	330	2361	1.59762
GO:0051171	regulation of nitrogen compound metabolic process	GO:0051171~regulation of nitrogen compound metabolic process	17	3.49076	0.0034445	Q8IKB6, Q8IIW4, Q8IJV8, C6KSQ9, Q8IHQ2, C6KTD2, Q8IKW2, Q7KQK4, Q8IB67, Q9U0J0, C0H4W3, Q8IJJ7, Q8I1Y8, Q8IJQ6, Q8I3S3, Q8IJS7, Q8I447	137	128	2255	2.18607			GO:0005815	microtubule organizing center	GO:0005815~microtubule organizing center	4	0.821355	0.0207958	C6KSS4, O97225, O77328, Q8IL35	103	13	2156	6.44063			GO:0043169	cation binding	GO:0043169~cation binding	46	9.44559	0.000813309	Q8ILP7, O77392, Q8I2A6, Q8IKE1, Q8I569, C6KSM0, Q8I461, Q8IB77, Q8IJW2, Q8I480, Q7KQK4, Q8ILV4, Q8IEN3, O77347, Q8IAW3, C6KT67, Q8I5W0, C0H487, Q8IID0, C0H489, Q8I4Y5, Q8IID5, O97273, O77387, Q8IJV8, Q8I3N4, C0H566, Q8IBH2, Q8I2L0, Q8IEM5, C6KTD2, Q8IKW2, Q8I5K3, C6KTD8, O77336, Q8IKX2, Q8IJK9, Q8I5X3, Q8I5T5, Q8IDB9, Q8I3V8, C0H477, C6KT72, Q8IBN0, Q8I5Z0, Q8I355	206	331	2361	1.59279
GO:2000112	regulation of cellular macromolecule biosynthetic process	GO:2000112~regulation of cellular macromolecule biosynthetic process	15	3.08008	0.00911025	Q8IKB6, Q8IIW4, Q8IJV8, C6KSQ9, Q8IHQ2, C6KTD2, Q8IKW2, Q7KQK4, Q8IB67, C0H4W3, Q8IJJ7, Q8I1Y8, Q8IJQ6, Q8I3S3, Q8IJS7	137	117	2255	2.11024			GO:0005819	spindle	GO:0005819~spindle	3	0.616016	0.0293499	O97225, O77328, Q8IL35	103	6	2156	10.466			GO:0043167	ion binding	GO:0043167~ion binding	46	9.44559	0.0015648	Q8ILP7, O77392, Q8I2A6, Q8IKE1, Q8I569, C6KSM0, Q8I461, Q8IB77, Q8IJW2, Q8I480, Q7KQK4, Q8ILV4, Q8IEN3, O77347, Q8IAW3, C6KT67, Q8I5W0, C0H487, Q8IID0, C0H489, Q8I4Y5, Q8IID5, O97273, O77387, Q8IJV8, Q8I3N4, C0H566, Q8IBH2, Q8I2L0, Q8IEM5, C6KTD2, Q8IKW2, Q8I5K3, C6KTD8, O77336, Q8IKX2, Q8IJK9, Q8I5X3, Q8I5T5, Q8IDB9, Q8I3V8, C0H477, C6KT72, Q8IBN0, Q8I5Z0, Q8I355	206	341	2361	1.54608
GO:0010556	regulation of macromolecule biosynthetic process	GO:0010556~regulation of macromolecule biosynthetic process	15	3.08008	0.00980846	Q8IKB6, Q8IIW4, Q8IJV8, C6KSQ9, Q8IHQ2, C6KTD2, Q8IKW2, Q7KQK4, Q8IB67, C0H4W3, Q8IJJ7, Q8I1Y8, Q8IJQ6, Q8I3S3, Q8IJS7	137	118	2255	2.09235
				Annotation Cluster 2		Enrichment Score: 2.2486712058344915
GO:0010629	negative regulation of gene expression	GO:0010629~negative regulation of gene expression	6	1.23203	0.00433537	Q8IIW4, Q8IJV8, Q8IJJ7, Q8I5H2, Q8IJQ6, C0H520	137	19	2255	5.19785
GO:0010605	negative regulation of macromolecule metabolic process	GO:0010605~negative regulation of macromolecule metabolic process	7	1.43737	0.00538678	Q8IIW4, Q8IJV8, Q8IJJ7, Q8I5H2, Q8IJQ6, C0H520, Q8I447	137	28	2255	4.11496
GO:0009892	negative regulation of metabolic process	GO:0009892~negative regulation of metabolic process	7	1.43737	0.00768477	Q8IIW4, Q8IJV8, Q8IJJ7, Q8I5H2, Q8IJQ6, C0H520, Q8I447	137	30	2255	3.84063
				Annotation Cluster 3		Enrichment Score: 2.2504222449796334
GO:0045184	establishment of protein localization	GO:0045184~establishment of protein localization	20	4.10678	0.000859879	Q8ILP7, Q8IBB5, Q8ILS3, C6KTB3, Q8IKS3, Q8IKR2, C6KSX7, O96221, Q8IL63, Q8IEN8, Q8I480, C0H530, Q8ILE0, O96243, C6KT56, C0H489, Q8I379, Q8I435, O97239, Q8I524	137	146	2255	2.25477
GO:0008104	protein localization	GO:0008104~protein localization	20	4.10678	0.00153625	Q8ILP7, Q8IBB5, Q8ILS3, C6KTB3, Q8IKS3, Q8IKR2, C6KSX7, O96221, Q8IL63, Q8IEN8, Q8I480, C0H530, Q8ILE0, O96243, C6KT56, C0H489, Q8I379, Q8I435, O97239, Q8I524	137	153	2255	2.15161
GO:0015031	protein transport	GO:0015031~protein transport	19	3.90144	0.00176063	Q8ILP7, Q8ILS3, C6KTB3, Q8IKS3, Q8IKR2, C6KSX7, O96221, Q8IEN8, Q8I480, Q8IL63, C0H530, Q8ILE0, O96243, C6KT56, C0H489, Q8I379, Q8I435, O97239, Q8I524	137	143	2255	2.18697
GO:0033036	macromolecule localization	GO:0033036~macromolecule localization	21	4.31211	0.00299142	Q8ILP7, Q8IBB5, Q8ILS3, C6KTB3, Q8IKS3, Q8I2B2, Q8IKR2, C6KSX7, O96221, Q8IL63, Q8IEN8, Q8I480, C0H530, Q8ILE0, O96243, C6KT56, C0H489, Q8I379, Q8I435, O97239, Q8I524	137	174	2255	1.98653
GO:0034613	cellular protein localization	GO:0034613~cellular protein localization	16	3.28542	0.00732909	Q8ILP7, Q8IBB5, C6KTB3, Q8IKS3, Q8IKR2, C6KSX7, Q8IEN8, Q8I480, C0H530, Q8ILE0, O96243, C0H489, C6KT56, Q8I379, Q8I435, Q8I524	137	126	2255	2.09014
GO:0006886	intracellular protein transport	GO:0006886~intracellular protein transport	15	3.08008	0.00783228	Q8ILP7, Q8IKS3, C6KTB3, Q8IKR2, C6KSX7, Q8IEN8, Q8I480, C0H530, Q8ILE0, O96243, C0H489, C6KT56, Q8I379, Q8I435, Q8I524	137	115	2255	2.14694
GO:0070727	cellular macromolecule localization	GO:0070727~cellular macromolecule localization	16	3.28542	0.00975924	Q8ILP7, Q8IBB5, C6KTB3, Q8IKS3, Q8IKR2, C6KSX7, Q8IEN8, Q8I480, C0H530, Q8ILE0, O96243, C0H489, C6KT56, Q8I379, Q8I435, Q8I524	137	130	2255	2.02583
GO:0046907	intracellular transport	GO:0046907~intracellular transport	17	3.49076	0.0178831	Q8ILP7, C6KTB3, Q8IKS3, Q8IKR2, C6KSX7, Q8IEN8, Q8I480, O96221, C0H530, Q8ILE0, Q8I339, O96243, C6KT56, C0H489, Q8I379, Q8I435, Q8I524	137	152	2255	1.8409
GO:0051649	establishment of localization in cell	GO:0051649~establishment of localization in cell	17	3.49076	0.0200628	Q8ILP7, C6KTB3, Q8IKS3, Q8IKR2, C6KSX7, Q8IEN8, Q8I480, O96221, C0H530, Q8ILE0, Q8I339, O96243, C6KT56, C0H489, Q8I379, Q8I435, Q8I524	137	154	2255	1.817
GO:0051641	cellular localization	GO:0051641~cellular localization	18	3.6961	0.0223947	Q8ILP7, Q8IBB5, C6KTB3, Q8IKS3, Q8IKR2, C6KSX7, Q8IEN8, Q8I480, O96221, C0H530, Q8ILE0, Q8I339, O96243, C6KT56, C0H489, Q8I379, Q8I435, Q8I524	137	169	2255	1.75312
				Annotation Cluster 4		Enrichment Score: 2.0568647756018135
GO:0031338	regulation of vesicle fusion	GO:0031338~regulation of vesicle fusion	5	1.02669	0.00428652	Q8I379, Q8I480, Q8I435, Q8IEL8, Q8I524	137	12	2255	6.85827
GO:0060627	regulation of vesicle-mediated transport	GO:0060627~regulation of vesicle-mediated transport	5	1.02669	0.00788581	Q8I379, Q8I480, Q8I435, Q8IEL8, Q8I524	137	14	2255	5.87852
GO:0051049	regulation of transport	GO:0051049~regulation of transport	5	1.02669	0.0199735	Q8I379, Q8I480, Q8I435, Q8IEL8, Q8I524	137	18	2255	4.57218
				Annotation Cluster 5		Enrichment Score: 1.4165102652058665
GO:0019219	regulation of nucleobase-containing compound metabolic process	GO:0019219~regulation of nucleobase-containing compound metabolic process	12	2.46407	0.0202617	Q8IKB6, C6KSQ9, Q8IHQ2, Q8I1Y8, Q8IJS7, C6KTD2, Q8I447, Q7KQK4, Q8IKW2, Q8IB67, Q9U0J0, C0H4W3	137	92	2255	2.14694
GO:0006355	regulation of transcription, DNA-templated	GO:0006355~regulation of transcription, DNA-templated	10	2.05339	0.0391699	Q8IKB6, C6KSQ9, Q8IHQ2, Q8I1Y8, Q8IJS7, C6KTD2, Q7KQK4, Q8IKW2, Q8IB67, C0H4W3	137	77	2255	2.13764
GO:1903506	regulation of nucleic acid-templated transcription	GO:1903506~regulation of nucleic acid-templated transcription	10	2.05339	0.0420814	Q8IKB6, C6KSQ9, Q8IHQ2, Q8I1Y8, Q8IJS7, C6KTD2, Q7KQK4, Q8IKW2, Q8IB67, C0H4W3	137	78	2255	2.11024
GO:2001141	regulation of RNA biosynthetic process	GO:2001141~regulation of RNA biosynthetic process	10	2.05339	0.0420814	Q8IKB6, C6KSQ9, Q8IHQ2, Q8I1Y8, Q8IJS7, C6KTD2, Q7KQK4, Q8IKW2, Q8IB67, C0H4W3	137	78	2255	2.11024
				Annotation Cluster 6		Enrichment Score: 1.1826125000850607
GO:0017148	negative regulation of translation	GO:0017148~negative regulation of translation	4	0.821355	0.00960471	Q8IIW4, Q8IJV8, Q8IJJ7, Q8IJQ6	137	8	2255	8.22993
GO:0034249	negative regulation of cellular amide metabolic process	GO:0034249~negative regulation of cellular amide metabolic process	4	0.821355	0.00960471	Q8IIW4, Q8IJV8, Q8IJJ7, Q8IJQ6	137	8	2255	8.22993
GO:0051172	negative regulation of nitrogen compound metabolic process	GO:0051172~negative regulation of nitrogen compound metabolic process	5	1.02669	0.0162804	Q8IIW4, Q8IJV8, Q8IJJ7, Q8IJQ6, Q8I447	137	17	2255	4.84113
GO:0032269	negative regulation of cellular protein metabolic process	GO:0032269~negative regulation of cellular protein metabolic process	4	0.821355	0.0478561	Q8IIW4, Q8IJV8, Q8IJJ7, Q8IJQ6	137	14	2255	4.70282
GO:2000113	negative regulation of cellular macromolecule biosynthetic process	GO:2000113~negative regulation of cellular macromolecule biosynthetic process	4	0.821355	0.0478561	Q8IIW4, Q8IJV8, Q8IJJ7, Q8IJQ6	137	14	2255	4.70282
GO:0051248	negative regulation of protein metabolic process	GO:0051248~negative regulation of protein metabolic process	4	0.821355	0.0478561	Q8IIW4, Q8IJV8, Q8IJJ7, Q8IJQ6	137	14	2255	4.70282
GO:0010558	negative regulation of macromolecule biosynthetic process	GO:0010558~negative regulation of macromolecule biosynthetic process	4	0.821355	0.0478561	Q8IIW4, Q8IJV8, Q8IJJ7, Q8IJQ6	137	14	2255	4.70282
GO:0031327	negative regulation of cellular biosynthetic process	GO:0031327~negative regulation of cellular biosynthetic process	4	0.821355	0.0572557	Q8IIW4, Q8IJV8, Q8IJJ7, Q8IJQ6	137	15	2255	4.38929
GO:0009890	negative regulation of biosynthetic process	GO:0009890~negative regulation of biosynthetic process	4	0.821355	0.0572557	Q8IIW4, Q8IJV8, Q8IJJ7, Q8IJQ6	137	15	2255	4.38929
GO:0031324	negative regulation of cellular metabolic process	GO:0031324~negative regulation of cellular metabolic process	5	1.02669	0.0596445	Q8IIW4, Q8IJV8, Q8IJJ7, Q8IJQ6, Q8I447	137	25	2255	3.29197
GO:0010608	posttranscriptional regulation of gene expression	GO:0010608~posttranscriptional regulation of gene expression	6	1.23203	0.105031	Q8IIW4, Q8IJV8, Q8IJJ7, Q8IJQ6, Q8I3S3, C0H520	137	42	2255	2.35141
GO:0006417	regulation of translation	GO:0006417~regulation of translation	5	1.02669	0.205718	Q8IIW4, Q8IJV8, Q8IJJ7, Q8IJQ6, Q8I3S3	137	39	2255	2.11024
GO:0034248	regulation of cellular amide metabolic process	GO:0034248~regulation of cellular amide metabolic process	5	1.02669	0.218655	Q8IIW4, Q8IJV8, Q8IJJ7, Q8IJQ6, Q8I3S3	137	40	2255	2.05748
GO:0032268	regulation of cellular protein metabolic process	GO:0032268~regulation of cellular protein metabolic process	5	1.02669	0.481062	Q8IIW4, Q8IJV8, Q8IJJ7, Q8IJQ6, Q8I3S3	137	59	2255	1.3949
